# Supplementary material for: A Transcriptome Array-Based Approach Links Proteinuria and Distinct Molecular Signatures to Intrarenal Expression of Type I Interferon IFNA5 in Lupus Nephritis
Source: Int J Mol Sci. 2023 Jun 25;24(13):10636. doi: 10.3390/ijms241310636 (PMC10341446; doi:10.3390/ijms241310636)
Supplement: Supplementary file 1 [file ijms-24-10636-s001.zip]

Archive with 1 entries (1 files):
- ijms-2423201-supplementary.pdf
